# Supplementary material for: Nucleation of α-pinene oxidation products with sulfuric acid
Source: Environ Sci Atmos. 2026 Jun 9. Online ahead of print. doi: 10.1039/d6ea00046k (PMC13285975; doi:10.1039/d6ea00046k)
Supplement: EA-OLF-D6EA00046K-s007 [file EA-OLF-D6EA00046K-s007.zip]

Archive with 6 entries (5 files):
- SI Figures/
- SI Figures/SI_fig_APcalc_O3_vs_OOM.pdf
- SI Figures/SI_fig_APcalc_O3_vs_OOM_min10.pdf
- SI Figures/SI_fig_APmfc_vs_APmeas.pdf
- SI Figures/SI_fig_OOM_vs_C10.pdf
- SI Figures/SI_GRs_forced_origin.pdf
